# Supplementary material for: Seroprevalence of Leishmania spp. Infection in Cats in Portugal
Source: Microorganisms. 2026 Mar 15;14(3):668. doi: 10.3390/microorganisms14030668 (PMC13029042; doi:10.3390/microorganisms14030668)
Supplement: Supplementary file 1 [file microorganisms-14-00668-s001.zip]

Archive with 1 entries (1 files):
- microorganisms-4169062-supplementary.pdf
